# Supplementary material for: Mortality in Inflammatory Rheumatic Diseases: Lithuanian National Registry Data and Systematic Review
Source: Int J Environ Res Public Health. 2021 Nov 24;18(23):12338. doi: 10.3390/ijerph182312338 (PMC8656671; doi:10.3390/ijerph182312338)
Supplement: Supplementary file 1 [file ijerph-18-12338-s001.zip]

Archive with 1 entries (1 files):
- ijerph-1471698-supplementary.pdf
